# Supplementary material for: Preparation and Application of Hydrophobic and Breathable Carbon Nanocoils/Thermoplastic Polyurethane Flexible Strain Sensors
Source: Nanomaterials (Basel). 2025 Mar 17;15(6):457. doi: 10.3390/nano15060457 (PMC11944968; doi:10.3390/nano15060457)
Supplement: Supplementary file 1 [file nanomaterials-15-00457-s001.zip]

Archive with 3 entries (3 files):
- Supporting Information.pdf
- Video S1.mp4
- Video S2.mp4
